# Supplementary material for: Transcatheter Paravalvular Leak Closure: A Step-by-Step Guide
Source: J Cardiovasc Dev Dis. 2026 Feb 16;13(2):96. doi: 10.3390/jcdd13020096 (PMC12941249; doi:10.3390/jcdd13020096)
Supplement: Supplementary file 1 [file jcdd-13-00096-s001.zip]

Archive with 1 entries (1 files):
- jcdd-4121241-supplementary.pdf
